# Supplementary material for: Retinal Organisation and Systemic Vascular Changes Assessed by Adaptive Optics and Doppler Ultrasonography Following Anti-VEGF Therapy in Patients with Diabetic Macular Oedema
Source: Biomedicines. 2026 Jan 8;14(1):124. doi: 10.3390/biomedicines14010124 (PMC12839161; doi:10.3390/biomedicines14010124)
Supplement: Supplementary file 1 [file biomedicines-14-00124-s001.zip]

Archive with 1 entries (1 files):
- biomedicines-4019323-supplementary.pdf
